# Supplementary material for: How to improve technical and tactical actions of dominant and non-dominant players in children’s football?
Source: PLoS One. 2021 Jul 22;16(7):e0254900. doi: 10.1371/journal.pone.0254900 (PMC8297913; doi:10.1371/journal.pone.0254900)
Supplement: S1 File — (XLSX) [file pone.0254900.s002.xlsx]

## Sheet: Tabelle1
ID	match format	dominance	ball control_min	pass_min	dribbling_min	run with ball_min	shot_min	duel_min	interception_min	pressing_min	total number of actions_min	ball control_pos_min	pass_pos_min	dribbling_pos_min	shot_pos_min	duel_pos_min	total number of actions_pos_min	ball control_neg_min	pass_neg_min	dribbling_neg_min	shot_neg_min	duel_neg_min	total number of actions_neg_min		match format	dominance	ball control_min	pass_min	dribbling_min	run with ball_min	shot_min	duel_min	interception_min	pressing_min	total number of actions_min	ball control_pos_min	pass_pos_min	dribbling_pos_min	shot_pos_min	duel_pos_min	total number of actions_pos_min	ball control_neg_min	pass_neg_min	dribbling_neg_min	shot_neg_min	duel_neg_min	total number of actions_neg_min
1	4v4	non-dominant	0.669524	0.67619	0.46254	0.08	0.175556	0.318413	0.0555556	0.684762	3.12254	0.558095	0.373968	0.255556	0	0.0714286	1.25905	0.111429	0.302222	0.206984	0.175556	0.246984	1.04317		7v7	non-dominant	0.168539	0.505618	0.168539	0	0	0	0	0.168539	1.01124	0	0.337079	0	0	0	0.337079	0.168539	0.168539	0.168539	0	0	0.505618
2	4v4	non-dominant	0.481507	1.47867	0.355034	0.0331126	0.373721	0.755891	0.177517	1.00561	4.66106	0.376192	1.05105	0.282832	0.256074	0.276855	2.24301	0.105315	0.427614	0.0722022	0.117647	0.479036	1.20181		7v7	non-dominant	0.142461	0.185939	0.0989824	0.0434783	0.254394	0.20444	0	0.420907	1.3506	0.105458	0.105458	0.0370028	0.0434783	0.105458	0.396855	0.0370028	0.080481	0.0619796	0.210916	0.0989824	0.489362
3	4v4	non-dominant	0.547945	0.821918	0	0	0	0.547945	0.136986	0.821918	2.87671	0.273973	0.410959	0	0	0	0.684932	0.273973	0.410959	0	0	0.547945	1.23288		7v7	non-dominant	0.274063	0.302356	0.166351	0	0	0.106507	0.136685	0.408529	1.39449	0.127083	0.263256	0.1077	0	0	0.498039	0.14698	0.0391007	0.058651	0	0.106507	0.351238
4	4v4	non-dominant	0.781437	1.55365	0.639833	0.564416	0	0.682552	0.616364	1.32734	6.16559	0.606765	1.03654	0.552497	0	0.304728	2.50053	0.174672	0.517108	0.0873362	0	0.377824	1.15694		7v7	non-dominant	0.110701	0.275948	0.0545455	0	0	0.331298	0.220597	0.660181	1.65327	0.110701	0.165247	0	0	0.165247	0.441194	0	0.110701	0.0545455	0	0.166052	0.331298
5	4v4	non-dominant	0.716268	0.804761	0.5844	0.19841	0.771248	0.606448	0.165091	1.40121	5.24783	0.628356	0.595424	0.375257	0.23173	0.286613	2.11738	0.0879121	0.209337	0.209144	0.539519	0.319835	1.36575		7v7	non-dominant	0.20979	0.314685	0.104895	0.104895	0	0.41958	0.104895	0.41958	1.67832	0.20979	0.20979	0	0	0.104895	0.524476	0	0.104895	0.104895	0	0.314685	0.524476
6	4v4	non-dominant	1.09497	0.814208	0.99545	0.339688	0.617458	0.451667	0.345566	1.62918	6.28818	0.92107	0.72432	0.731665	0.451667	0.285876	3.1146	0.173897	0.0898876	0.263785	0.165791	0.165791	0.859152		7v7	non-dominant	0.239032	0.466338	0.249612	0.0759603	0.0759603	0.129614	0.151346	0.403461	1.79132	0.197496	0.372685	0.211151	0.0344234	0.110384	0.926138	0.0415369	0.0936534	0.0384615	0.0415369	0.0192308	0.234419
7	4v4	non-dominant	1.7947	1.36234	0.807875	0.577354	0.399241	0.704002	0.377733	1.03133	7.05457	1.5414	1.25045	0.480227	0.0456621	0.319521	3.63726	0.253296	0.111887	0.327648	0.353579	0.38448	1.43089		7v7	non-dominant	0.291157	0.307782	0.233462	0.108419	0.0609127	0.266713	0.0166251	0.521401	1.80647	0.199363	0.202582	0.108419	0	0.141669	0.652032	0.0917936	0.1052	0.125044	0.0609127	0.125044	0.507994
8	4v4	non-dominant	1.31818	1.33117	0.584416	0.584416	0.155844	0.461039	0.155844	1.74026	6.33117	1.24675	0.746753	0.214286	0.155844	0.227273	2.59091	0.0714286	0.584416	0.37013	0	0.233766	1.25974		7v7	non-dominant	0.0817439	0.326975	0.0817439	0	0.0817439	0.163488	0.245232	0.899183	1.88011	0.0817439	0.0817439	0.0817439	0	0.163488	0.408719	0	0.245232	0	0.0817439	0	0.326975
9	4v4	non-dominant	1.05138	1.42688	0.26087	0.347826	0.26087	0.347826	0.264822	0.442688	4.40316	0.87747	1.24506	0.0869565	0.0869565	0.173913	2.47036	0.173913	0.181818	0.173913	0.173913	0.173913	0.87747		7v7	non-dominant	0.275651	0.274286	0.229709	0.0459418	0.179671	0.316132	0.0445765	0.541745	1.90771	0.229709	0.274286	0.137825	0.0445765	0.0459418	0.732338	0.0459418	0	0.0918836	0.135095	0.27019	0.54311
10	4v4	non-dominant	0.910929	2.15398	0	0.179641	0.0607903	0.440972	0.380182	0.516293	4.64278	0.910929	1.59233	0	0.0607903	0.311217	2.87527	0	0.561643	0	0	0.129756	0.691399		7v7	non-dominant	0.275229	0.807602	0	0.0550459	0	0.110092	0.42228	0.238663	1.90891	0.275229	0.403801	0	0	0.0550459	0.734076	0	0.403801	0	0	0.0550459	0.458847
11	4v4	non-dominant	0.787389	1.30576	0.442385	0.308549	0.292385	0.464887	0.438896	1.16384	5.20409	0.740878	1.24943	0.30285	0.0965116	0.15285	2.54252	0.0465116	0.056338	0.139535	0.195873	0.312037	0.750295		7v7	non-dominant	0.392472	0.543112	0.0634921	0.118894	0.0594469	0.352636	0.241833	0.146595	1.91848	0.364772	0.356681	0.0634921	0.031746	0.178341	0.995031	0.0277008	0.186431	0	0.0277008	0.174295	0.416128
12	4v4	non-dominant	1.40964	2.03434	0.351187	0.46914	0.156406	0.35157	0.469751	0.546654	5.78868	1.33136	1.56382	0.0782032	0.0785855	0.0785855	3.13055	0.0782779	0.470515	0.272984	0.077821	0.272984	1.17258		7v7	non-dominant	0.32	0.16	0.16	0.32	0	0.32	0	0.64	1.92	0.32	0.16	0	0	0	0.48	0	0	0.16	0	0.32	0.48
13	4v4	non-dominant	0.219766	0.853352	0.192675	0.0540541	0	0.347995	0.297362	0.726502	2.6917	0.219766	0.664098	0.0963374	0	0.239886	1.22009	0	0.189254	0.0963374	0	0.108108	0.393699		7v7	non-dominant	0.0791557	0.439561	0.172906	0	0	0.518717	0.237467	0.504123	1.95193	0.0791557	0.439561	0.09375	0	0.266656	0.879123	0	0	0.0791557	0	0.252061	0.331217
14	4v4	non-dominant	0.64861	1.96712	0.320047	0.193732	0.0631579	0.463394	0.130574	1.16239	4.94902	0.585452	1.70171	0.193732	0	0.261147	2.74205	0.0631579	0.265405	0.126316	0.0631579	0.202247	0.720284		7v7	non-dominant	0.0335008	0.293455	0.100503	0	0.0643175	0.430232	0.300191	0.733108	1.95531	0.0335008	0.162136	0.0670017	0.0335008	0.0871201	0.383259	0	0.131319	0.0335008	0.0308166	0.343112	0.538749
15	4v4	non-dominant	0.501613	1.1245	0.237498	0.115942	0.158525	0.295768	0.190178	0.813645	3.43767	0.427676	0.923675	0.0949396	0.0845876	0	1.53088	0.0739372	0.200828	0.142559	0.0739372	0.295768	0.787029		7v7	non-dominant	0.182132	0.387462	0.28169	0	0	0.463822	0.187793	0.481359	1.98426	0.15272	0.246617	0.0938967	0	0.28169	0.774924	0.0294118	0.140845	0.187793	0	0.182132	0.540182
16	4v4	non-dominant	0.577387	0.996644	0.491415	0.141176	0.340959	0.652283	0.305447	1.25751	4.76282	0.530328	0.595945	0.2939	0.199782	0.15159	1.77155	0.0470588	0.400699	0.197514	0.141176	0.500694	1.28714		7v7	non-dominant	0.0606061	0.487248	0.0678733	0.0606061	0.0339367	0.456945	0.264226	0.596325	2.02777	0.0606061	0.192719	0.0678733	0	0.199986	0.521185	0	0.294529	0	0.0339367	0.256959	0.585424
17	4v4	non-dominant	0.790774	1.97694	0.29654	0.0988468	0.0988468	0	0.395387	1.08731	4.74465	0.790774	1.28501	0.29654	0	0	2.37232	0	0.691928	0	0.0988468	0	0.790774		7v7	non-dominant	0.309752	0.581481	0.212758	0	0	0.116343	0.193977	0.620346	2.03466	0.271161	0.348084	0.193527	0	0.0580119	0.870783	0.0385919	0.233397	0.0192308	0	0.0583315	0.349551
18	4v4	non-dominant	0.467266	0.907491	0.146107	0.161531	0.244146	0.176004	0.0980392	0.419198	2.61978	0.403774	0.809451	0.146107	0.0490196	0.0490196	1.45737	0.0634921	0.0980392	0	0.195127	0.126984	0.483642		7v7	non-dominant	0.173684	0.690789	0.0493421	0.0986842	0.075	0.173684	0.345395	0.448026	2.05461	0.173684	0.542763	0.0493421	0	0.0493421	0.815132	0	0.148026	0	0.075	0.124342	0.347368
19	4v4	non-dominant	0.446809	1.34718	0	0.12766	0.12766	0.323009	0.517394	0.451634	3.34134	0.446809	1.0261	0	0.0638298	0.259179	1.79592	0	0.321079	0	0.0638298	0.0638298	0.448739		7v7	non-dominant	0.0966751	0.638866	0.193716	0.0193611	0	0.232947	0.329231	0.563032	2.07383	0.077314	0.445268	0.135704	0	0.174296	0.832582	0.0193611	0.193598	0.0580119	0	0.058651	0.329622
20	4v4	non-dominant	0.775053	0.789901	0.810199	0.273016	0.23832	0.424147	0.141382	0.529134	3.98115	0.72256	0.570629	0.457593	0.0969379	0.23832	2.08604	0.0524934	0.219273	0.352606	0.141382	0.185827	0.951581		7v7	non-dominant	0.396226	0.562922	0.113208	0.0566038	0.11165	0.276787	0.0566038	0.503202	2.0772	0.226415	0.224857	0.0566038	0.0550459	0.0566038	0.619526	0.169811	0.338065	0.0566038	0.0566038	0.220183	0.841267
21	4v4	non-dominant	0.988468	1.97694	0.691928	0.29654	0.395387	0.395387	0.494234	0.790774	6.02965	0.691928	1.6804	0.593081	0.197694	0.0988468	3.26194	0.29654	0.29654	0.0988468	0.197694	0.29654	1.18616		7v7	non-dominant	0.21264	0.660334	0.116982	0	0.116982	0.271611	0.116982	0.660086	2.15562	0.0968644	0.524688	0.0974321	0	0.175196	0.894181	0.115776	0.135645	0.0195503	0.116982	0.0964145	0.484368
22	4v4	non-dominant	1.52344	1.40625	0.585938	0.351562	0.820312	0.46875	0	0.820312	5.97656	1.28906	1.28906	0.234375	0.351562	0.351562	3.51562	0.234375	0.117188	0.351562	0.46875	0.117188	1.28906		7v7	non-dominant	0.512821	0.740741	0.17094	0.0569801	0	0.0569801	0.22792	0.39886	2.16524	0.34188	0.45584	0	0	0	0.797721	0.17094	0.2849	0.17094	0	0.0569801	0.683761
23	4v4	non-dominant	0.983519	2.04111	0.659545	0.259179	0.12959	0.196704	0.201342	0.462841	4.93383	0.918724	1.37925	0.460522	0.0647948	0.0671141	2.8904	0.0647948	0.661864	0.199023	0.0647948	0.12959	1.12007		7v7	non-dominant	0.321835	0.814366	0.0848626	0.0193986	0.0387973	0.237595	0.115095	0.551973	2.18392	0.275769	0.465379	0.0387973	0	0.118797	0.898743	0.0460653	0.348987	0.0460653	0.0387973	0.118797	0.598712
24	4v4	non-dominant	1.48096	1.19274	0.486893	0.844717	0.88459	0.31795	0.337887	0.894385	6.44013	1.31202	0.765316	0.337887	0.288218	0.119274	2.82271	0.168943	0.427429	0.149007	0.596372	0.198675	1.54043		7v7	non-dominant	0.342945	0.537961	0.32211	0.221685	0.153763	0.186266	0.130011	0.316276	2.21102	0.251271	0.44337	0.227519	0.0620885	0.0650054	1.04925	0.0916743	0.0945912	0.0945912	0.0916743	0.12126	0.493791
25	4v4	non-dominant	1.03687	1.27033	0.57558	0.157021	0.247375	0.532845	0.328205	0.561661	4.70989	0.908669	1.042	0.270818	0.0571429	0.252259	2.53089	0.128205	0.228327	0.304762	0.190232	0.280586	1.13211		7v7	non-dominant	0	0.312119	0.250327	0	0.191693	0.503812	0.061792	0.908618	2.22836	0	0.030896	0.188535	0	0.188535	0.407965	0	0.281223	0.061792	0.191693	0.315277	0.849985
26	4v4	non-dominant	0.526818	1.52983	0.222274	0.173594	0.170576	0.127932	0.692428	0.304544	3.74799	0.438512	0.96533	0.17963	0.0852878	0.127932	1.79669	0.088306	0.564496	0.0426439	0.0852878	0	0.780734		7v7	non-dominant	0.0733945	0.479443	0.111111	0	0.0366972	0.40401	0.369691	0.780483	2.25483	0.0366972	0.294937	0.037037	0	0.110432	0.479103	0.0366972	0.184506	0.0740741	0.0366972	0.293578	0.625552
27	4v4	non-dominant	1.0915	1.75163	1.13725	0.130719	0.196078	1.2549	0.0653595	1.29412	6.92157	1.0915	1.4902	0.764706	0.0653595	0.594771	4.00654	0	0.261438	0.372549	0.130719	0.660131	1.42484		7v7	non-dominant	0.208621	0.637575	0.35607	0.0393701	0.114138	0.202765	0.271677	0.427128	2.25734	0.114138	0.358157	0.255731	0.0747683	0.133853	0.936648	0.0944824	0.279417	0.100339	0.0393701	0.0689122	0.582521
28	4v4	non-dominant	0.856248	2.04807	0.587792	0.0647948	0.0647948	0.199023	0.196704	0.858568	4.87599	0.72202	1.3862	0.326293	0.0647948	0	2.49931	0.134228	0.661864	0.261499	0	0.199023	1.25661		7v7	non-dominant	0.296033	0.679359	0.179641	0.0598802	0.029098	0.322604	0.204528	0.533027	2.30417	0.236994	0.324288	0.11976	0	0.17543	0.856473	0.0590381	0.355071	0.0598802	0.029098	0.147174	0.650261
29	4v4	non-dominant	1.0483	1.4544	0.455595	0.129032	0.0493827	0.715594	0.517039	1.38488	5.75422	0.919269	1.15003	0.391079	0.0493827	0.552313	3.06207	0.129032	0.304375	0.0645161	0	0.163282	0.661205		7v7	non-dominant	0.577668	0.650051	0.216451	0.0716846	0.325375	0.107527	0.109622	0.25369	2.31207	0.505285	0.504586	0.180608	0.108225	0.107527	1.40623	0.0723831	0.145465	0.0358423	0.217149	0	0.470839
30	4v4	non-dominant	1.02125	1.11209	0.599267	0.416117	0.205128	0.21685	0.0512821	1.18095	4.80293	0.861538	0.632967	0.159707	0.153846	0.165568	1.97363	0.159707	0.479121	0.43956	0.0512821	0.0512821	1.18095		7v7	non-dominant	0.613384	0.977968	0.0733496	0.0585796	0.0244499	0.203615	0.138482	0.287808	2.37764	0.588934	0.488296	0.0733496	0	0.0614185	1.212	0.0244499	0.489672	0	0.0244499	0.142197	0.680768
31	4v4	non-dominant	0.684932	0.547945	0.410959	0	0.136986	0.821918	0.273973	1.23288	4.10959	0.547945	0.273973	0.136986	0.136986	0.136986	1.23288	0.136986	0.273973	0.273973	0	0.684932	1.36986		7v7	non-dominant	0.391402	0.53528	0.263442	0.020555	0.230735	0.205975	0.0885125	0.656896	2.3928	0.257582	0.335597	0.106972	0	0.0658624	0.766015	0.13382	0.199682	0.15647	0.230735	0.140113	0.86082
32	4v4	non-dominant	1.5332	2.12716	0.764185	0.170221	0.427364	0.255936	0	0.935614	6.21368	1.44748	1.70221	0.423742	0	0.170221	3.74366	0.0857143	0.42495	0.340443	0.427364	0.0857143	1.36419		7v7	non-dominant	0.126382	0.411635	0.348937	0.067762	0.263538	0.314816	0.241907	0.625132	2.40011	0.10132	0.294395	0.282891	0.0409836	0.151445	0.871034	0.0250627	0.117241	0.0660463	0.222555	0.163371	0.594276
33	4v4	non-dominant	0.51625	1.09937	0	0.078125	0.318125	0.714375	0.078125	0.714375	3.51875	0.39625	1.02125	0	0	0.39625	1.81375	0.12	0.078125	0	0.318125	0.318125	0.834375		7v7	non-dominant	0.390244	0.292683	0.195122	0.195122	0	0.390244	0.292683	0.682927	2.43902	0.195122	0.292683	0.097561	0	0.195122	0.780488	0.195122	0	0.097561	0	0.195122	0.487805
34	4v4	non-dominant	0.996341	1.95268	0.382537	0.698311	0.213523	0.720565	0.213523	1.18761	6.36509	0.996341	1.33888	0.191269	0	0.275776	2.80227	0	0.613804	0.191269	0.213523	0.44479	1.46339		7v7	non-dominant	0.292726	0.435837	0.22531	0.0863394	0.0674157	0.292726	0.356002	0.709639	2.466	0.259018	0.263158	0.138971	0	0.187463	0.84861	0.0337079	0.172679	0.0863394	0.0674157	0.105263	0.465405
35	4v4		1.32573	2.13304	0.224577	0.715992	0.315901	0.620935	0.628401	1.77181	7.73639	1.2838	1.73295	0.136986	0.315901	0.0875908	3.55723	0.0419287	0.400091	0.0875908	0	0.533344	1.06295		7v7		0.331876	0.526925	0.195893	0.0298507	0.147356	0.205686	0.225744	0.804793	2.46812	0.331876	0.419476	0.176626	0.0683864	0.107185	1.10355	0	0.107449	0.0192678	0.0789693	0.0985006	0.304187
36	4v4		0.490741	0.696199	0.563816	0.331457	0.363865	0.322198	0.236111	1.15541	4.1598	0.375	0.522149	0.411038	0.0787037	0.0787037	1.46559	0.115741	0.17405	0.152778	0.285161	0.243494	0.971223		7v7		0.285261	0.190174	0.66561	0	0	0.285261	0.190174	0.855784	2.47227	0.285261	0.190174	0.0950872	0	0.0950872	0.66561	0	0	0.570523	0	0.190174	0.760697
37	4v4		0.73071	1.54227	0.295834	0.216079	0.0833424	0.34436	0.425851	0.469807	4.10826	0.689473	0.859974	0.253729	0.0833424	0.256448	2.14297	0.0412371	0.682299	0.0421053	0	0.0879121	0.853553		7v7		0.31267	0.618433	0.266035	0.0328228	0.105374	0.2833	0.276394	0.582157	2.47719	0.276394	0.345492	0.200389	0	0.138197	0.960472	0.0362757	0.272941	0.0656455	0.105374	0.145103	0.625339
38	4v4		1.40994	1.75784	1.21401	0.548029	0.509654	0.899678	0.234227	0.703596	7.27697	1.29221	1.60197	0.900587	0.235449	0.58679	4.61701	0.117724	0.15587	0.313424	0.274206	0.312888	1.17411		7v7		0.437321	0.305617	0.567122	0.0875912	0.131387	0.393209	0.0875912	0.480165	2.49	0.34973	0.305617	0.218661	0.0437956	0.218026	1.13583	0.0875912	0	0.348461	0.0875912	0.175182	0.698826
39	4v4		0.641711	2.40642	0.802139	0.481283	0	0.481283	0.802139	0.962567	6.57754	0.641711	1.92513	0.641711	0	0.320856	3.52941	0	0.481283	0.160428	0	0.160428	0.802139		7v7		0.567823	0.473186	0.0946372	0	0.0946372	0.189274	0.0946372	1.04101	2.55521	0.283912	0.378549	0	0	0.189274	0.851735	0.283912	0.0946372	0.0946372	0.0946372	0	0.567823
40	4v4		0.974617	1.80977	0.597482	0.233845	0.273138	0.572452	0.490915	0.420908	5.37312	0.935706	1.11419	0.459055	0.0785855	0.416046	3.00358	0.0389105	0.695575	0.138427	0.194553	0.156406	1.22387		7v7		0.148515	0.445545	0.29703	0.0990099	0.148515	0.49505	0.247525	0.693069	2.57426	0.0990099	0.29703	0.19802	0.049505	0.39604	1.0396	0.049505	0.148515	0.0990099	0.0990099	0.0990099	0.49505
41	4v4		0.967635	1.04456	0.502032	0.271263	0.253048	0.524311	0.117417	1.04456	4.72482	0.542526	0.560741	0.289478	0.117417	0.212555	1.72272	0.425109	0.483818	0.212555	0.135631	0.311757	1.56887		7v7		0.247376	0.83922	0.0796233	0.0536493	0.025974	0.425792	0.541597	0.36874	2.58197	0.192026	0.321896	0	0	0.211195	0.725116	0.0553506	0.517324	0.0796233	0.025974	0.214597	0.892869
42	4v4		0.847306	1.37163	0.455313	0.255268	0.104756	0.264528	0.36455	0.743094	4.40644	0.81081	1.12562	0.455313	0.104756	0.150512	2.64701	0.0364964	0.246008	0	0	0.114016	0.39652		7v7		0.394351	0.579058	0.074813	0.227185	0	0.376811	0.411892	0.543977	2.60809	0.394351	0.486705	0.0249377	0	0.209644	1.11564	0	0.0923534	0.0498753	0	0.167166	0.309395
43	4v4		0.728978	1.39548	0.333251	0.462841	0	0.467479	0.12959	0.923362	4.44098	0.599388	0.997434	0.134228	0	0.201342	1.93239	0.12959	0.398046	0.199023	0	0.266137	0.992796		7v7		0.334861	0.378194	0.3543	0	0	0.277817	0.277314	0.986416	2.6089	0.224726	0.272687	0.110135	0	0.124776	0.732323	0.110135	0.105508	0.244165	0	0.153042	0.612849
44	4v4		1.45792	1.55771	0.248447	0.508841	0.217951	0.34321	0.234234	1.01975	5.58806	1.26613	1.36591	0.0414079	0.0675676	0.124741	2.86576	0.191791	0.191791	0.207039	0.150383	0.218468	0.959473		7v7		0.316448	0.823763	0.162382	0.0769231	0	0.292119	0.212351	0.74684	2.63083	0.316448	0.532957	0.162382	0	0.185177	1.19696	0	0.290807	0	0	0.106942	0.397749
45	4v4		0.485481	1.88621	0.71986	0.554769	0.191445	0.430792	0.396547	0.529517	5.19462	0.452258	1.29041	0.492269	0.0625	0.32039	2.61783	0.0332226	0.595802	0.227591	0.128945	0.110401	1.09596		7v7		0.202329	0.433861	0.410022	0.117702	0.141541	0.386183	0.306922	0.663901	2.66246	0.160015	0.250007	0.226168	0	0.160015	0.796205	0.0423131	0.183854	0.183854	0.141541	0.226168	0.777731
46	4v4		0.596845	0.877843	0.83639	0.191489	0.213866	0.32245	0.277696	0.922597	4.23918	0.596845	0.791636	0.38628	0.0862069	0.0862069	1.94718	0	0.0862069	0.45011	0.12766	0.236244	0.90022		7v7		0.128205	0.384615	0.897436	0	0.128205	0.128205	0.25641	0.769231	2.69231	0.128205	0.128205	0.384615	0.128205	0	0.769231	0	0.25641	0.512821	0	0.128205	0.897436
47	4v4		1.64062	1.75781	0.820312	0.46875	1.28906	0.585938	0.585938	1.40625	8.55469	1.40625	1.52344	0.351562	0.351562	0.234375	3.86719	0.234375	0.234375	0.46875	0.9375	0.351562	2.22656		7v7		0.396376	0.774587	0	0.175217	0.0833333	0.534201	0.478646	0.276714	2.71907	0.368598	0.378212	0	0.0277778	0.386762	1.16135	0.0277778	0.396376	0	0.0555556	0.147439	0.627148
48	4v4		0.17037	1.33919	0.18827	0.10895	0.037037	0.29722	0.487652	0.961413	3.5901	0.17037	1.16141	0.151233	0.037037	0.12685	1.6469	0	0.177778	0.037037	0	0.17037	0.385185		7v7		0.499142	0.61235	0.2506	0.0566038	0	0.693139	0.278902	0.335506	2.72624	0.390051	0.363808	0.0828473	0	0.276844	1.11355	0.109091	0.248542	0.167753	0	0.416295	0.941681
49	4v4		1.01489	2.26303	0.744417	0.771712	0.0645161	0.411911	0.334988	1.4268	7.03226	0.873449	1.91563	0.526055	0	0.141439	3.45658	0.141439	0.347395	0.218362	0.0645161	0.270471	1.04218		7v7		0.0364964	0.412701	0.561711	0.266715	0.0729927	0.443399	0.276948	0.656578	2.72754	0.0364964	0.265707	0.367988	0	0.156218	0.82641	0	0.146994	0.193723	0.0729927	0.287181	0.700889
50	4v4		0.834612	0.834612	0.193419	0.192454	0.194384	0.515463	0.320114	0.967097	4.05216	0.769818	0.642158	0	0.12959	0.193419	1.73498	0.0647948	0.192454	0.193419	0.0647948	0.322044	0.837507		7v7		0.367268	0.445398	0.795458	0.0385919	0.233456	0.252439	0.155385	0.466735	2.75473	0.309445	0.252321	0.543587	0.0391007	0.116284	1.26074	0.0578226	0.193077	0.251871	0.194355	0.136154	0.83328
51	4v4		1.37063	2.39921	0.876984	0.524603	0.202381	0.639683	0.37381	0.759524	7.14683	1.27619	2.09524	0.83254	0.107937	0.334921	4.64683	0.0944444	0.303968	0.0444444	0.0944444	0.304762	0.842063		7v7		0.321257	0.781684	0.171257	0.101671	0.0320856	0.294184	0.208757	0.872126	2.78302	0.321257	0.455013	0.0695856	0	0.224599	1.07045	0	0.326671	0.101671	0.0320856	0.0695856	0.530013
52	4v4		1.12758	1.33577	0.57511	0.0477327	0.748853	0.796508	0.3788	1.34959	6.35994	0.970559	1.17016	0.448946	0.291621	0.465595	3.34688	0.157017	0.165611	0.126164	0.457232	0.330914	1.23694		7v7		0.615836	0.967742	0.26393	0.175953	0.351906	0	0.175953	0.26393	2.81525	0.439883	0.879765	0.175953	0.26393	0	1.75953	0.175953	0.0879765	0.0879765	0.0879765	0	0.439883
53	4v4		1.16321	1.49568	0.498617	0.581432	0.166148	0.457123	0.290629	1.37172	6.02455	1.08005	0.706432	0.290629	0.124481	0.0414938	2.24308	0.0831604	0.789246	0.207988	0.0416667	0.415629	1.53769		7v7		0.523202	0.649118	0.397286	0.117503	0.170692	0.243419	0.170692	0.559566	2.83148	0.450475	0.279783	0.207056	0.0447761	0.117503	1.09959	0.0727273	0.369335	0.190231	0.125916	0.125916	0.884125
54	4v4		1.2535	2.18346	0.496194	0.558708	0.153006	0.463223	0.558024	0.825388	6.4915	1.2535	1.67181	0.350916	0	0.205637	3.48186	0	0.511649	0.145278	0.153006	0.257585	1.06752		7v7		0.554599	0.625153	0.257563	0.128781	0.168255	0.249169	0.396704	0.456898	2.83712	0.515125	0.36759	0.0789474	0	0.149502	1.11116	0.0394737	0.257563	0.178615	0.168255	0.0996678	0.743574
55	4v4		0.657727	1.11024	0.797525	0.0851064	0.372093	0.271153	0.182088	0.410688	3.88662	0.657727	0.928516	0.797525	0.0930233	0.271153	2.74794	0	0.181725	0	0.27907	0	0.460795		7v7		0.102215	1.02215	0.511073	0.102215	0.204429	0.102215	0.613288	0.204429	2.86201	0.102215	0.408859	0.511073	0	0.102215	1.12436	0	0.613288	0	0.204429	0	0.817717
56	4v4		1.14363	1.66134	1.49566	0.469268	0.420827	1.20486	0.269502	2.51193	9.17701	1.14363	1.44439	1.12198	0.107354	0.727005	4.54436	0	0.216943	0.373679	0.313473	0.477856	1.38195		7v7		0.378791	0.570471	0.242132	0.230214	0.285236	0.371442	0	0.785988	2.86427	0.378791	0.445731	0.12474	0.0431034	0.297154	1.28952	0	0.12474	0.117392	0.242132	0.0742885	0.558553
57	4v4		1.56036	1.41136	0.596372	0.69571	0.337887	0.963991	0.785252	0.854512	7.20544	1.41136	1.19274	0.407492	0.288218	0.50683	3.80664	0.149007	0.218612	0.18888	0.0496689	0.457161	1.06333		7v7		0.436395	0.64629	0.330413	0.0893577	0.178162	0.481842	0.132447	0.577985	2.87289	0.363663	0.383895	0.12884	0.0246609	0.27168	1.17274	0.0727326	0.262394	0.201573	0.153501	0.210162	0.900362
58	4v4		0.49244	1.39962	0.0987654	0.110921	0.160304	0.89903	0.361215	1.41641	4.9387	0.430902	1.02211	0.0493827	0.0615385	0.369363	1.93329	0.0615385	0.377511	0.0493827	0.0987654	0.529667	1.11686		7v7		0.381194	0.762389	0	0	0	0.381194	0.457433	0.914867	2.89708	0.304956	0.381194	0	0	0.152478	0.838628	0.0762389	0.381194	0	0	0.228717	0.68615
59	4v4		1.37088	2.67672	0.705324	0.0329489	0	0.369011	0.220685	0.423414	5.79898	1.37088	2.42929	0.594982	0	0.258669	4.65382	0	0.247424	0.110342	0	0.110342	0.468109		7v7		0.260795	0.685242	0.367434	0.0673126	0.0385356	0.434483	0.202714	0.889287	2.9458	0.241527	0.617929	0.221996	0.0192678	0.356885	1.4576	0.0192678	0.0673126	0.145438	0.0192678	0.0775981	0.328884
60	4v4		1.34106	1.72586	0.138249	0.276498	0.502337	0.758123	0.207373	1.94023	6.88973	1.16364	1.26271	0.0691244	0.394034	0.649819	3.53932	0.177428	0.463159	0.0691244	0.108303	0.108303	0.926317		7v7		0.452815	0.986962	0.317394	0.027894	0.262781	0.262943	0.26598	0.372332	2.9491	0.346625	0.828184	0.18331	0.0525887	0.184648	1.59536	0.10619	0.158778	0.134084	0.210192	0.0782956	0.687539
61	4v4		1.18875	2.71834	0.395666	0.466289	0.333816	0.264947	0.865465	0.664122	6.8974	1.18875	2.517	0.197833	0.201342	0.134228	4.23915	0	0.201342	0.197833	0.132474	0.130719	0.662368		7v7		0.11811	0.826772	0.354331	0.23622	0.11811	0.23622	0.590551	0.472441	2.95276	0.11811	0.708661	0.23622	0.11811	0	1.1811	0	0.11811	0.11811	0	0.23622	0.472441
62	4v4		0.703125	1.75781	0.117188	0.234375	0.117188	0.585938	0.117188	0.820312	4.45312	0.703125	1.52344	0	0	0.351562	2.57812	0	0.234375	0.117188	0.117188	0.234375	0.703125		7v7		0	1.18227	0.0985222	0	0	0.492611	0.492611	0.689655	2.95567	0	0.788177	0	0	0.295567	1.08374	0	0.394089	0.0985222	0	0.197044	0.689655
63	4v4		1.28915	1.18621	1.5085	0.395403	0.299003	0.495071	0.222619	0.890474	6.28642	1.11636	1.13638	0.84064	0.0996678	0.245902	3.43895	0.172785	0.0498339	0.667856	0.199336	0.249169	1.33898		7v7		0.484126	0.68514	0.280359	0.287632	0.282783	0.347254	0.191645	0.402356	2.96129	0.397836	0.440817	0.201342	0.0263389	0.21556	1.28189	0.0862895	0.244323	0.0790167	0.256444	0.131694	0.797768
64	4v4		0.790774	1.58155	1.28501	0.29654	0.494234	0.29654	0.494234	1.6804	6.91928	0.790774	0.889621	0.790774	0.197694	0.0988468	2.76771	0	0.691928	0.494234	0.29654	0.197694	1.6804		7v7		0.309895	0.620464	0.639884	0	0.193657	0.349173	0.427113	0.427458	2.96764	0.251942	0.407126	0.426167	0.0584618	0.232569	1.37627	0.0579529	0.213338	0.213717	0.135196	0.116604	0.736807
65	4v4		0.66339	0.979335	0.273443	0.19524	0.116732	0.743957	0.156789	1.01771	4.14659	0.66339	0.862221	0.234533	0.0389105	0.312964	2.11202	0	0.117114	0.0389105	0.077821	0.430993	0.664839		7v7		0.397026	1.0919	0.12405	0.148598	0.0991746	0.495217	0.495873	0.12405	2.97589	0.272976	0.496201	0.12405	0	0.173802	1.06703	0.12405	0.595704	0	0.0991746	0.321416	1.14034
66	4v4		1.05353	1.26235	0.218612	0.387556	0.447366	0.546703	0.556499	0.934259	5.40688	0.983928	0.785252	0.119274	0.168943	0.258486	2.31588	0.0696056	0.477098	0.0993377	0.278422	0.288218	1.21268		7v7		0.33209	0.821661	0.528941	0.164332	0.0787402	0.285868	0.239646	0.525515	2.97679	0.289294	0.607681	0.321812	0	0.121536	1.34032	0.042796	0.21398	0.207128	0.0787402	0.164332	0.706977
67	4v4		0.413629	1.79488	0.537517	0.0814958	0.0315789	0.823899	0.506276	1.19771	5.38698	0.362781	1.68087	0.398553	0.0315789	0.507435	2.98122	0.0508475	0.114005	0.138964	0	0.316465	0.620281		7v7		0.0710059	0.852071	0.284024	0.284024	0	0.213018	0.497041	0.781065	2.98225	0.0710059	0.639053	0.142012	0	0.213018	1.06509	0	0.213018	0.142012	0	0	0.35503
68	4v4		0.962272	0.964202	0.450669	0.450669	0.771748	0.709848	0.578328	2.18855	7.07628	0.833647	0.834612	0.192454	0.451634	0.451634	2.76398	0.128625	0.12959	0.258214	0.320114	0.258214	1.09476		7v7		0.231539	0.773931	0.175314	0	0.135894	0.600783	0.369102	0.719754	3.00632	0.173846	0.425339	0.0974321	0	0.270971	0.967589	0.0576923	0.348593	0.0778818	0.135894	0.329812	0.949872
69	4v4		0.982515	1.77976	0.164062	0.110491	0.0416667	0.391741	0.161458	0.304315	3.93601	0.940848	1.49851	0.164062	0.0416667	0.271949	2.91704	0.0416667	0.28125	0	0	0.119792	0.442708		7v7		0.197743	1.21556	0.217687	0.0579392	0.0442177	0.480172	0.316675	0.483341	3.01334	0.163614	0.861473	0.170068	0.0238095	0.435955	1.65492	0.0341297	0.35409	0.047619	0.0204082	0.0442177	0.500464
70	4v4	dominant	0.273973	1.50685	0.821918	0.136986	0.136986	0	0.410959	0.684932	3.9726	0.273973	1.09589	0.547945	0	0	1.91781	0	0.410959	0.273973	0.136986	0	0.821918		7v7	dominant	0.989331	0.756547	0.407371	0.174588	0.0581959	0.174588	0.407371	0.0581959	3.02619	0.814743	0.465567	0.174588	0	0	1.4549	0.174588	0.29098	0.232784	0.0581959	0.174588	0.931135
71	4v4	dominant	0.687079	2.16238	0.0585938	0	0	0.243209	0.0585938	0.452704	3.66256	0.628486	1.40787	0.0585938	0	0.0923077	2.18726	0.0585938	0.754507	0	0	0.150901	0.964002		7v7	dominant	0.224719	0.82397	0.599251	0.0749064	0	0.224719	0.674157	0.449438	3.07116	0.224719	0.449438	0.299625	0	0	0.973783	0	0.374532	0.299625	0	0.224719	0.898876
72	4v4	dominant	1.42942	1.5669	1.35429	0.503695	0.531476	0.420095	0.444437	1.05255	7.30286	1.34225	0.942929	0.853998	0.372881	0.120279	3.63234	0.0871666	0.623974	0.500294	0.158595	0.299816	1.66985		7v7	dominant	0.448395	0.424473	0.30756	0.213282	0.178885	0.48178	0.193751	0.823528	3.07166	0.360136	0.266132	0.229435	0.0424408	0.206526	1.10467	0.0882598	0.158341	0.078125	0.136444	0.275254	0.736424
73	4v4	dominant	0.230016	1.10586	0.192508	0.299175	0	0.0694444	0.368619	0.261667	2.52729	0.230016	0.999191	0.192508	0	0	1.42172	0	0.106667	0	0	0.0694444	0.176111		7v7	dominant	0.557923	0.525795	0.173077	0	0.0898204	0.525795	0.532358	0.698871	3.10364	0.378282	0.525795	0.173077	0	0.435974	1.51313	0.179641	0	0	0.0898204	0.0898204	0.359281
74	4v4	dominant	1.10211	1.7884	0.465991	0.332995	0.630262	0.480869	0.179149	1.66707	6.64684	0.922964	1.19217	0.377741	0.28949	0.283518	3.06588	0.179149	0.596228	0.0882506	0.340772	0.197351	1.40175		7v7	dominant	0.115163	0.863724	0.575816	0.0575816	0.115163	0.230326	0.403071	0.74856	3.1094	0.0575816	0.345489	0.403071	0	0.115163	0.921305	0.0575816	0.518234	0.172745	0.115163	0.115163	0.978887
75	4v4	dominant	0.779083	1.55996	1.0095	0.256946	0.394362	0.175706	0.329938	1.10723	5.61272	0.742587	1.25329	0.820561	0.336391	0.0944674	3.2473	0.0364964	0.30667	0.188935	0.057971	0.0812391	0.671311		7v7	dominant	0.46987	1.0931	0.44427	0.125687	0.299451	0.176185	0.055508	0.46431	3.12839	0.46987	0.690428	0.362955	0.107121	0.125687	1.75606	0	0.402677	0.0813145	0.19233	0.0504978	0.72682
76	4v4	dominant	0.853929	2.56874	1.57363	0.395727	0.0671141	0.458202	0.400365	1.38852	7.70623	0.853929	2.11054	0.985838	0.0671141	0.259179	4.2766	0	0.458202	0.587792	0	0.199023	1.24502		7v7	dominant	0.474263	0.511654	0.842493	0.158781	0.0660549	0.290044	0.205286	0.58929	3.13786	0.428041	0.302473	0.517526	0.0195503	0.204721	1.47231	0.046222	0.209181	0.324967	0.0465045	0.0853227	0.712197
77	4v4	dominant	1.36997	0.978111	0.313577	0.3135	0.469525	0.156558	0.351797	0.548338	4.50137	1.33106	0.743501	0.156406	0.234992	0.0781262	2.54408	0.0389105	0.23461	0.157171	0.234533	0.0784314	0.743655		7v7	dominant	0.916728	0.675149	0.336515	0.142405	0.291165	0.146642	0.241579	0.390339	3.14052	0.623444	0.580212	0.23946	0	0.0970551	1.54017	0.293284	0.0949367	0.0970551	0.291165	0.0495868	0.826028
78	4v4	dominant	0.678495	1.61566	0.621071	0.236307	0.11836	0.470683	0.325484	1.38631	5.45237	0.560892	1.14713	0.354825	0.0299401	0.117303	2.21009	0.117603	0.468526	0.266247	0.0884199	0.35338	1.29417		7v7	dominant	0.667727	0.953895	0.381558	0.190779	0.0953895	0.286169	0.572337	0	3.14785	0.572337	0.667727	0.190779	0.0953895	0.286169	1.8124	0.0953895	0.286169	0.190779	0	0	0.572337
79	4v4	dominant	0.49096	1.3209	2.06199	0.291791	0.753487	0.436672	0.473678	0.922566	6.75205	0.49096	0.905931	1.45583	0.279809	0.358241	3.49077	0	0.414971	0.606163	0.473678	0.0784314	1.57324		7v7	dominant	0.322717	0.364499	0.703379	0.0812564	0.204296	0.60596	0.167131	0.733617	3.18285	0.322717	0.199677	0.373736	0	0.204296	1.10043	0	0.164822	0.329644	0.204296	0.401664	1.10043
80	4v4	dominant	0.71576	1.66115	0.280884	0.0873939	0.0357143	0.315552	0.239293	1.5099	4.84564	0.593698	0.869752	0.194537	0	0.0863472	1.74433	0.122061	0.7914	0.0863472	0.0357143	0.229204	1.26473		7v7	dominant	0.35492	0.878822	0.126451	0.0278742	0.0487013	0.550825	0.253026	0.965265	3.20588	0.311682	0.47018	0.0861285	0	0.296181	1.16417	0.0432381	0.408642	0.0403223	0.0487013	0.254643	0.795547
81	4v4	dominant	0.121951	1.1003	1.30932	0.0727273	0.289917	0.725288	0.242298	1.17402	5.03581	0.121951	1.00506	1.30932	0.133703	0.582431	3.15247	0	0.0952381	0	0.156214	0.142857	0.394309		7v7	dominant	0.547112	0.729483	0.364742	0.182371	0	0.547112	0.243161	0.607903	3.22188	0.547112	0.182371	0.0607903	0	0.182371	0.972644	0	0.547112	0.303951	0	0.364742	1.21581
82	4v4	dominant	0.828588	2.33975	0.517212	0.0410678	0.182027	0.745575	0.217538	0.598181	5.46994	0.768887	2.13821	0.517212	0.0998913	0.420833	3.94503	0.0597015	0.201539	0	0.0821355	0.324742	0.668117		7v7	dominant	0.524294	1.00008	0.175956	0.114276	0	0.267659	0.546866	0.658997	3.28813	0.442187	0.687992	0.134189	0	0.0883329	1.3527	0.0821064	0.312087	0.0417672	0	0.179326	0.615287
83	4v4	dominant	0.402983	0.669789	2.2251	0.435322	0.798489	0.369411	0.411695	1.31714	6.62993	0.402983	0.628122	2.05843	0.269272	0.286078	3.64489	0	0.0416667	0.166667	0.529217	0.0833333	0.820883		7v7	dominant	0.330842	0.415349	0.712178	0.0422535	0.126761	0.355562	0.160774	1.17697	3.32069	0.228801	0.339082	0.449363	0.0422535	0.126761	1.18626	0.102041	0.0762671	0.262815	0.084507	0.228801	0.754431
84	4v4	dominant	0.820353	1.94152	0.345937	0.206186	0.271555	0.546469	0.22311	0.70311	5.05824	0.820353	1.45813	0.345937	0.122827	0.397741	3.14499	0	0.483394	0	0.148729	0.148729	0.780851		7v7	dominant	0.367615	1.21676	0.122538	0.0591133	0.181652	0.553578	0.240765	0.587446	3.32947	0.367615	1.00555	0.0929816	0.0929816	0.211208	1.77034	0	0.211208	0.0295567	0.08867	0.34237	0.671805
85	4v4	dominant	1.61164	0.437593	1.06383	0.564702	0.92194	0.499132	0.270926	0.628164	5.99793	1.35953	0.437593	0.351282	0.56768	0.248077	2.96416	0.252109	0	0.712552	0.35426	0.251055	1.56998		7v7	dominant	0.142349	0.996441	0.711744	0.142349	0.0711744	0.213523	0.640569	0.427046	3.3452	0.142349	0.569395	0.569395	0	0.213523	1.49466	0	0.427046	0.142349	0.0711744	0	0.640569
86	4v4	dominant	1.11315	1.69527	0.841105	0.577253	0.313969	0.567584	0.300401	0.959145	6.36787	1.11315	1.34927	0.66087	0.184758	0.457087	3.76514	0	0.345994	0.180235	0.129211	0.110497	0.765938		7v7	dominant	0.420181	0.924803	0.626101	0.156525	0.28535	0.396153	0.217934	0.374459	3.40151	0.386473	0.500949	0.5984	0.0674157	0.273336	1.82657	0.0337079	0.423854	0.0277008	0.217934	0.122817	0.826014
87	4v4	dominant	0.660977	2.09104	0.21432	0.230441	0.408725	0.677098	0.412518	0.931247	5.62636	0.590801	1.44808	0.0540541	0.194405	0.26458	2.55192	0.0701754	0.642959	0.160266	0.21432	0.412518	1.50024		7v7	dominant	0.153184	0.781606	0.515919	0.0588235	0.241904	0.510765	0.238721	0.92351	3.42443	0.113968	0.43112	0.186275	0.0166667	0.319598	1.06763	0.0392157	0.350485	0.329645	0.225238	0.191167	1.13575
88	4v4	dominant	1.1193	1.35614	1.36842	0.422807	0.484211	0.549123	0.350877	1.70877	7.35965	1.1193	1.20175	0.903509	0.1	0.324561	3.64912	0	0.154386	0.464912	0.384211	0.224561	1.22807		7v7	dominant	0.260586	0.781759	0.912052	0.130293	0.260586	0.19544	0.325733	0.586319	3.45277	0.260586	0.521173	0.586319	0.0651466	0.19544	1.62866	0	0.260586	0.325733	0.19544	0	0.781759
89	4v4	dominant	1.99685	2.16583	0.906244	0.804892	0	0.307208	0.439318	1.2872	7.90754	1.68964	1.15509	0.423939	0	0.116732	3.3854	0.307208	1.01075	0.482305	0	0.190476	1.99074		7v7	dominant	0.647311	0.95654	0.473946	0.164135	0.1125	0.43154	0.17827	0.497311	3.46155	0.609811	0.717405	0.164135	0	0.39404	1.88539	0.0375	0.239135	0.309811	0.1125	0.0375	0.736446
90	4v4	dominant	2.72727	1.63636	1.45455	0.363636	0.545455	0.909091	0.363636	0	8	2.18182	1.09091	1.09091	0	0.181818	4.54545	0.545455	0.545455	0.363636	0.545455	0.727273	2.72727		7v7	dominant	0.623734	0.271129	0.532549	0.0887582	0.136778	0.263847	0.547112	1.00737	3.47128	0.534976	0.182371	0.177516	0	0.131924	1.02679	0.0887582	0.0887582	0.355033	0.136778	0.131924	0.801251
91	4v4	dominant	1.49199	2.18007	1.00359	0.671309	1.06739	0.533695	0.206422	0.860967	8.01543	1.42319	1.89308	0.934779	0.573978	0.177898	5.00292	0.0688073	0.286989	0.0688073	0.493411	0.355796	1.27381		7v7	dominant	0.73707	0.919531	0.618395	0.223467	0.240324	0.184632	0.229346	0.41617	3.56893	0.73707	0.718042	0.375878	0.060813	0.162654	2.05446	0	0.201489	0.242516	0.179511	0.021978	0.645494
92	4v4	dominant	0.824797	1.41697	1.09187	0.440331	0.412962	0.529234	0.326241	1.02334	6.06574	0.824797	1.12275	0.680309	0.177184	0.176955	2.982	0	0.294215	0.411561	0.235778	0.352279	1.29383		7v7	dominant	0.919343	0.792161	0.514279	0.39815	0.105758	0.112672	0.327645	0.401607	3.57162	0.736166	0.637322	0.260597	0.0352526	0.0739623	1.7433	0.183177	0.154839	0.253683	0.0705053	0.0387097	0.700914
93	4v4	dominant	1.70554	1.70531	0.647407	0.352943	0.235526	0.411882	0.470359	0.824225	6.3532	1.58813	1.47025	0.294234	0.0589391	0.352943	3.76449	0.117417	0.235064	0.353173	0.176587	0.0589391	0.94118		7v7	dominant	0.987818	1.01702	0.326064	0.355588	0.177794	0.256742	0.0789474	0.424586	3.62456	0.810023	0.710851	0.177794	0	0.256742	1.95541	0.177794	0.306165	0.14827	0.177794	0	0.810023
94	4v4	dominant	0.958904	2.19178	1.09589	0.273973	0.273973	0	0	1.64384	6.43836	0.684932	1.78082	0.958904	0.136986	0	3.56164	0.273973	0.410959	0.136986	0.136986	0	0.958904		7v7	dominant	0.271669	1.01255	0.47077	0	0.094154	0.365823	0.276285	1.25027	3.74152	0.236166	0.659078	0.334936	0	0.259314	1.48949	0.035503	0.353468	0.135834	0.094154	0.106509	0.725468
95	4v4	dominant	1.41012	1.56474	1.50344	0.627535	0.550566	0.479272	0.345227	1.02001	7.5009	1.36372	1.18378	1.03467	0.128709	0.345397	4.05626	0.0464037	0.380959	0.468769	0.421858	0.133875	1.45186		7v7	dominant	0.864593	0.703503	0.946951	0.0951012	0.148347	0.35557	0.11221	0.610497	3.83677	0.745095	0.479258	0.477251	0.0533333	0.209143	1.96408	0.119498	0.224245	0.4697	0.0950136	0.146427	1.05488
96	4v4	dominant	0.591602	2.31336	1.40553	0.736253	0.474052	0.793327	0.209151	1.27785	7.80113	0.541602	1.89103	1.06088	0.119276	0.388551	4.00134	0.05	0.422326	0.344652	0.354776	0.404776	1.57653		7v7	dominant	0.501168	1.2398	0.49461	0.171429	0.382435	0.290162	0.32974	0.6	4.00935	0.422013	0.619902	0.49461	0	0.250584	1.78711	0.0791557	0.619902	0	0.382435	0.0395778	1.12107
97	4v4	dominant	1.17185	1.7525	1.21856	0.417633	0.16829	0.702238	0.406185	2.01948	7.85673	1.10224	1.27671	0.940133	0.0986842	0.16829	3.58606	0.0696056	0.475791	0.278422	0.0696056	0.533948	1.42737		7v7	dominant	0.853962	0.632662	0.802548	0.198964	0.314941	0.305754	0.158153	0.768297	4.03528	0.761737	0.465272	0.612822	0.0514139	0.21744	2.10868	0.0922254	0.167391	0.189726	0.263527	0.0883143	0.801184
98	4v4	dominant	0.578792	1.15747	0.232844	0	0.0533333	0.547411	0.442182	1.24939	4.26142	0.525459	0.857096	0.04158	0	0.106667	1.5308	0.0533333	0.300372	0.191264	0.0533333	0.440745	1.03905		7v7	dominant	0.518867	0.881514	0.495448	0.155099	0	0.569072	0.387188	1.03886	4.04604	0.493204	0.517746	0.262238	0	0.205304	1.47849	0.025663	0.363768	0.23321	0	0.363768	0.986409
99	4v4	dominant	0.4	1.33333	1.46667	0.133333	0.266667	0.266667	0.533333	1.46667	5.86667	0.4	1.33333	1.46667	0.266667	0.266667	3.73333	0	0	0	0	0	0		7v7	dominant	0.14218	1.20853	0.63981	0	0.28436	0.35545	0.42654	0.995261	4.05213	0.14218	0.49763	0.49763	0.07109	0.14218	1.35071	0	0.7109	0.14218	0.21327	0.21327	1.27962
100	4v4	dominant	0.834921	1.86852	1.06333	0.278422	0.268281	0.218612	0.337887	0.983928	5.8539	0.834921	1.67964	1.01366	0.198675	0.0496689	3.77656	0	0.18888	0.0496689	0.0696056	0.168943	0.477098		7v7	dominant	0.791007	1.12989	0.452329	0.338802	0.25576	0.47488	0.182918	0.577417	4.20301	0.733573	1.03912	0.337336	0.0166667	0.352412	2.47911	0.057434	0.0907673	0.114993	0.239093	0.122468	0.624756
101	4v4	dominant	0.78969	1.22204	0.776273	0.182366	0.355102	0.721387	0.44043	0.956931	5.44422	0.78969	0.866943	0.474505	0.166368	0.355102	2.65261	0	0.355102	0.301769	0.188734	0.366285	1.21189		7v7	dominant	0.560748	0.700935	0.700935	0	0.280374	0.560748	0.280374	1.1215	4.20561	0.560748	0.280374	0.420561	0.140187	0.420561	1.82243	0	0.420561	0.280374	0.140187	0.140187	0.981308
102	4v4	dominant	1.21574	1.81732	0.727179	0.558044	0.231034	0.897951	0.573834	0.944379	6.96548	1.21574	1.55307	0.541477	0.120129	0.581101	4.01151	0	0.264251	0.185702	0.110906	0.31685	0.877709		7v7	dominant	0.889979	1.23824	0.592156	0.26253	0.136156	0.228313	0.419414	0.49138	4.25817	0.849061	0.944662	0.452381	0.0238095	0.112347	2.38226	0.0409182	0.293578	0.139776	0.112347	0.115966	0.702585
103	4v4	dominant	1.12082	1.7795	1.13244	0.356111	0.536809	0.415992	0.654456	0.957027	6.95315	1.12082	1.42339	0.95597	0.178584	0.237408	3.91617	0	0.356111	0.176471	0.358225	0.178584	1.06939		7v7	dominant	1.42703	1.16757	0.908108	0.843243	0.454054	0.0648649	0.259459	0.648649	5.77297	1.42703	0.908108	0.583784	0.0648649	0.0648649	3.04865	0	0.259459	0.324324	0.389189	0	0.972973
